# Supplementary material for: Assessing the effects of methylphenidate in proliferation and Wnt activity of neuronal stem cells from attention deficit/hyperactivity disorder patients
Source: J Neural Transm (Vienna). 2025 Jul 28;133(1):169–88. doi: 10.1007/s00702-025-02988-y (PMC12827369; doi:10.1007/s00702-025-02988-y)
Supplement: Supplementary file 2 — Supplementary file2 (XLSX 30 kb) [file 702_2025_2988_MOESM2_ESM.xlsx]

## Sheet: Correlation Table (N=20)
All Correlations (N=20)
Variable1	Variable2	Coefficient	P_Value	Bonferroni_P_Value
PrR NSCs - xCELL	PrR NSCs - WST	0.593985	0.0060823	1
PrR NSCs - xCELL	Conners In	-0.549754	0.00633216	1
PrR NSCs - xCELL	Conners H-I	-0.54876	0.0145803	1
PrR NSCs - xCELL	CBCL T	-0.576849	0.00532105	0.9099
PrR NSCs - xCELL	CBCL Int	-0.134055	0.312426	1
PrR NSCs - xCELL	CBCL Ext	-0.567765	0.00117454	0.200846
PrR NSCs - xCELL	ADHD-PRS	-0.422645	0.0248033	1
PrR NSCs - xCELL	Active βcat	-0.357895	0.0764031	1
PrR NSCs - xCELL	Inactive GSK3β	-0.0075188	0.899297	1
PrR NSCs - xCELL	LRP6	0.180451	0.600457	1
PrR NSCs - xCELL	Path-Wnt-PRS	0.46189	0.0487452	1
PrR NSCs - xCELL	ASD-PRS	-0.268681	0.00745304	1
PrR NSCs - xCELL	BD-PRS	-0.292832	0.0864141	1
PrR NSCs - xCELL	AD-PRS	0.0875478	0.397987	1
PrR NSCs - xCELL	MDD-PRS	-0.495098	0.000785834	0.134378
PrR NSCs - xCELL	OCD-PRS	-0.274719	0.136628	1
PrR NSCs - xCELL	ANX-PRS	-0.320002	0.45798	1
PrR NSCs - xCELL	BALD-PRS	-0.320002	0.155699	1
PrR NSCs - WST	Conners In	-0.479672	0.0166676	1
PrR NSCs - WST	Conners H-I	-0.562555	0.00860053	1
PrR NSCs - WST	CBCL T	-0.490549	0.0311716	1
PrR NSCs - WST	CBCL Int	0.135579	0.707393	1
PrR NSCs - WST	CBCL Ext	-0.451184	0.0154389	1
PrR NSCs - WST	ADHD-PRS	-0.371323	0.0970813	1
PrR NSCs - WST	Active βcat	0.0992481	0.307472	1
PrR NSCs - WST	Inactive GSK3β	0.15188	0.374798	1
PrR NSCs - WST	LRP6	0.449624	0.0987408	1
PrR NSCs - WST	Path-Wnt-PRS	0.172077	0.535049	1
PrR NSCs - WST	ASD-PRS	-0.256606	0.0731889	1
PrR NSCs - WST	BD-PRS	-0.495098	0.0187893	1
PrR NSCs - WST	AD-PRS	0.184152	0.547386	1
PrR NSCs - WST	MDD-PRS	-0.579627	0.00580075	0.991929
PrR NSCs - WST	OCD-PRS	-0.416607	0.214863	1
PrR NSCs - WST	ANX-PRS	-0.193209	0.578869	1
PrR NSCs - WST	BALD-PRS	-0.371323	0.144561	1
Conners In	Conners H-I	0.895351	5.65974e-08	9.67815e-06
Conners In	CBCL T	0.790283	3.74579e-06	0.00064053
Conners In	CBCL Int	0.514321	0.011798	1
Conners In	CBCL Ext	0.683658	0.000566438	0.096861
Conners In	ADHD-PRS	0.606546	0.000404799	0.0692207
Conners In	Active βcat	0.270983	0.138584	1
Conners In	Inactive GSK3β	-0.102787	0.0503802	1
Conners In	LRP6	-0.250737	0.165992	1
Conners In	Path-Wnt-PRS	-0.712848	0.00218092	0.372938
Conners In	ASD-PRS	0.268881	0.034203	1
Conners In	BD-PRS	0.0687836	0.571601	1
Conners In	AD-PRS	0.175086	0.356715	1
Conners In	MDD-PRS	0.681583	0.0024755	0.42331
Conners In	OCD-PRS	0.231363	0.17352	1
Conners In	ANX-PRS	0.156326	0.710147	1
Conners In	BALD-PRS	0.0125061	0.820499	1
Conners H-I	CBCL T	0.76549	1.36527e-05	0.00233462
Conners H-I	CBCL Int	0.21429	0.127249	1
Conners H-I	CBCL Ext	0.598811	0.000584023	0.099868
Conners H-I	ADHD-PRS	0.584685	0.00145069	0.248069
Conners H-I	Active βcat	0.125694	0.309254	1
Conners H-I	Inactive GSK3β	-0.219197	0.0759012	1
Conners H-I	LRP6	-0.28511	0.231842	1
Conners H-I	Path-Wnt-PRS	-0.504675	0.0223479	1
Conners H-I	ASD-PRS	0.110782	0.173046	1
Conners H-I	BD-PRS	0.141555	0.577307	1
Conners H-I	AD-PRS	0.21541	0.421234	1
Conners H-I	MDD-PRS	0.57853	0.0194519	1
Conners H-I	OCD-PRS	0.178483	0.566988	1
Conners H-I	ANX-PRS	0.412356	0.0654213	1
Conners H-I	BALD-PRS	0.0615457	0.543895	1
CBCL T	CBCL Int	0.521482	0.012635	1
CBCL T	CBCL Ext	0.95122	1.78831e-10	3.05801e-08
CBCL T	ADHD-PRS	0.753803	3.00098e-05	0.00513167
CBCL T	Active βcat	0.104469	0.587671	1
CBCL T	Inactive GSK3β	-0.0802441	0.0751807	1
CBCL T	LRP6	-0.331575	0.0828995	1
CBCL T	Path-Wnt-PRS	-0.431613	0.0587685	1
CBCL T	ASD-PRS	0.492403	0.00460463	0.787391
CBCL T	BD-PRS	-0.0364743	0.974395	1
CBCL T	AD-PRS	0.218846	0.306245	1
CBCL T	MDD-PRS	0.498483	0.0157539	1
CBCL T	OCD-PRS	0.57751	0.00912272	1
CBCL T	ANX-PRS	0.115502	0.66979	1
CBCL T	BALD-PRS	0.212767	0.399475	1
CBCL Int	CBCL Ext	0.521482	0.11477	1
CBCL Int	ADHD-PRS	0.342522	0.122091	1
CBCL Int	Active βcat	0.184326	0.570524	1
CBCL Int	Inactive GSK3β	0.0670277	0.45341	1
CBCL Int	LRP6	-0.137102	0.473806	1
CBCL Int	Path-Wnt-PRS	-0.513783	0.00893039	1
CBCL Int	ASD-PRS	0.238542	0.487347	1
CBCL Int	BD-PRS	-0.623879	0.0105246	1
CBCL Int	AD-PRS	0.232426	0.594092	1
CBCL Int	MDD-PRS	0.0305823	0.629008	1
CBCL Int	OCD-PRS	0.201843	0.317843	1
CBCL Int	ANX-PRS	-0.318056	0.481107	1
CBCL Int	BALD-PRS	-0.299707	0.318342	1
CBCL Ext	ADHD-PRS	0.693012	0.000173878	0.0297331
CBCL Ext	Active βcat	0.131721	0.750652	1
CBCL Ext	Inactive GSK3β	0.0832722	0.315045	1
CBCL Ext	LRP6	-0.289182	0.0919502	1
CBCL Ext	Path-Wnt-PRS	-0.38298	0.182776	1
CBCL Ext	ASD-PRS	0.638301	0.000436054	0.0745652
CBCL Ext	BD-PRS	-0.0364743	0.420432	1
CBCL Ext	AD-PRS	0.0729487	0.694304	1
CBCL Ext	MDD-PRS	0.510641	0.00348243	0.595496
CBCL Ext	OCD-PRS	0.662617	0.00265286	0.453639
CBCL Ext	ANX-PRS	0.0668696	0.61604	1
CBCL Ext	BALD-PRS	0.370822	0.0740392	1
ADHD-PRS	Active βcat	-0.00603778	0.497129	1
ADHD-PRS	Inactive GSK3β	-0.0935856	0.0560647	1
ADHD-PRS	LRP6	-0.211322	0.294263	1
ADHD-PRS	Path-Wnt-PRS	-0.272727	0.058379	1
ADHD-PRS	ASD-PRS	0.672727	0.000561238	0.0959717
ADHD-PRS	BD-PRS	0.163636	0.700694	1
ADHD-PRS	AD-PRS	0.442424	0.017884	1
ADHD-PRS	MDD-PRS	0.29697	0.115177	1
ADHD-PRS	OCD-PRS	0.454545	0.149396	1
ADHD-PRS	ANX-PRS	0.212121	0.461691	1
ADHD-PRS	BALD-PRS	-0.115152	0.766718	1
Active βcat	Inactive GSK3β	-0.15188	0.359195	1
Active βcat	LRP6	0.58797	0.0724975	1
Active βcat	Path-Wnt-PRS	-0.473966	0.169045	1
Active βcat	ASD-PRS	0.0120756	0.658873	1
Active βcat	BD-PRS	-0.0362267	0.186229	1
Active βcat	AD-PRS	0.208303	0.535551	1
Active βcat	MDD-PRS	0.277738	0.135885	1
Active βcat	OCD-PRS	-0.295851	0.548157	1
Active βcat	ANX-PRS	0.0422645	0.458479	1
Active βcat	BALD-PRS	0.102642	0.83623	1
Inactive GSK3β	LRP6	-0.0390977	0.554183	1
Inactive GSK3β	Path-Wnt-PRS	-0.2717	0.809067	1
Inactive GSK3β	ASD-PRS	0.0483022	0.415328	1
Inactive GSK3β	BD-PRS	0.102642	0.365147	1
Inactive GSK3β	AD-PRS	-0.431701	0.0254062	1
Inactive GSK3β	MDD-PRS	-0.0935856	0.976428	1
Inactive GSK3β	OCD-PRS	-0.10868	0.176937	1
Inactive GSK3β	ANX-PRS	0.241511	0.579366	1
Inactive GSK3β	BALD-PRS	0.35321	0.0817978	1
LRP6	Path-Wnt-PRS	0.0664156	0.67347	1
LRP6	ASD-PRS	-0.211322	0.193649	1
LRP6	BD-PRS	0.0181133	0.770128	1
LRP6	AD-PRS	-0.00301889	0.945807	1
LRP6	MDD-PRS	-0.265662	0.282177	1
LRP6	OCD-PRS	-0.395475	0.047333	1
LRP6	ANX-PRS	-0.0483022	0.811053	1
LRP6	BALD-PRS	0.0845289	0.712044	1
Path-Wnt-PRS	ASD-PRS	-0.030303	0.774357	1
Path-Wnt-PRS	BD-PRS	-0.030303	0.851479	1
Path-Wnt-PRS	AD-PRS	-0.151515	0.217281	1
Path-Wnt-PRS	MDD-PRS	-0.478788	0.22048	1
Path-Wnt-PRS	OCD-PRS	0.224242	0.421352	1
Path-Wnt-PRS	ANX-PRS	-0.272727	0.463901	1
Path-Wnt-PRS	BALD-PRS	0.0545455	0.528112	1
ASD-PRS	BD-PRS	0.139394	0.169643	1
ASD-PRS	AD-PRS	0.151515	0.965128	1
ASD-PRS	MDD-PRS	0.454545	0.000451011	0.077123
ASD-PRS	OCD-PRS	0.709091	0.000474327	0.0811099
ASD-PRS	ANX-PRS	-0.0666667	0.71131	1
ASD-PRS	BALD-PRS	0.0909091	0.692717	1
BD-PRS	AD-PRS	-0.345455	0.334165	1
BD-PRS	MDD-PRS	0.454545	0.0047123	0.805803
BD-PRS	OCD-PRS	0.127273	0.957563	1
BD-PRS	ANX-PRS	0.175758	0.810952	1
BD-PRS	BALD-PRS	0.430303	0.0238132	1
AD-PRS	MDD-PRS	-0.0787879	0.17942	1
AD-PRS	OCD-PRS	-0.224242	0.567716	1
AD-PRS	ANX-PRS	0.151515	0.925116	1
AD-PRS	BALD-PRS	-0.624242	0.0420604	1
MDD-PRS	OCD-PRS	0.393939	0.0371682	1
MDD-PRS	ANX-PRS	0.0545455	0.920998	1
MDD-PRS	BALD-PRS	0.29697	0.155794	1
OCD-PRS	ANX-PRS	-0.333333	0.074868	1
OCD-PRS	BALD-PRS	0.284848	0.811869	1
ANX-PRS	BALD-PRS	0.0545455	0.618458	1

## Sheet: Positive Correlations (N=20)
Positive Correlations (N=20)
Variable1	Variable2	Coefficient	P_Value	Bonferroni_P_Value
CBCL T	CBCL Ext	0.95122	1.78831e-10	3.05801e-08			Legend (Uncorrected p-values)
Conners In	Conners H-I	0.895351	5.65974e-08	9.67815e-06				p < 0.0001
Conners In	CBCL T	0.790283	3.74579e-06	0.00064053				0.0001 < p < 0.01
Conners H-I	CBCL T	0.76549	1.36527e-05	0.00233462				0.01 < p < 0.05
CBCL T	ADHD-PRS	0.753803	3.00098e-05	0.00513167				0.05 < p < 0.1
CBCL Ext	ADHD-PRS	0.693012	0.000173878	0.0297331
Conners In	ADHD-PRS	0.606546	0.000404799	0.0692207
CBCL Ext	ASD-PRS	0.638301	0.000436054	0.0745652
ASD-PRS	MDD-PRS	0.454545	0.000451011	0.077123
ASD-PRS	OCD-PRS	0.709091	0.000474327	0.0811099			Legend (Bonferroni-corrected p-values)
ADHD-PRS	ASD-PRS	0.672727	0.000561238	0.0959717				p < 0.0001
Conners In	CBCL Ext	0.683658	0.000566438	0.096861				0.0001 < p < 0.01
Conners H-I	CBCL Ext	0.598811	0.000584023	0.099868				0.01 < p < 0.05
Conners H-I	ADHD-PRS	0.584685	0.00145069	0.248069				0.05 < p < 0.1
Conners In	MDD-PRS	0.681583	0.0024755	0.42331
CBCL Ext	OCD-PRS	0.662617	0.00265286	0.453639
CBCL Ext	MDD-PRS	0.510641	0.00348243	0.595496
CBCL T	ASD-PRS	0.492403	0.00460463	0.787391
BD-PRS	MDD-PRS	0.454545	0.0047123	0.805803
PrR NSCs - xCELL	PrR NSCs - WST	0.593985	0.0060823	1
CBCL T	OCD-PRS	0.57751	0.00912272	1
Conners In	CBCL Int	0.514321	0.011798	1
CBCL T	CBCL Int	0.521482	0.012635	1
CBCL T	MDD-PRS	0.498483	0.0157539	1
ADHD-PRS	AD-PRS	0.442424	0.017884	1
Conners H-I	MDD-PRS	0.57853	0.0194519	1
BD-PRS	BALD-PRS	0.430303	0.0238132	1
Conners In	ASD-PRS	0.268881	0.034203	1
MDD-PRS	OCD-PRS	0.393939	0.0371682	1
PrR NSCs - xCELL	Path-Wnt-PRS	0.46189	0.0487452	1
Conners H-I	ANX-PRS	0.412356	0.0654213	1
Active βcat	LRP6	0.58797	0.0724975	1
CBCL Ext	BALD-PRS	0.370822	0.0740392	1
Inactive GSK3β	BALD-PRS	0.35321	0.0817978	1
PrR NSCs - WST	LRP6	0.449624	0.0987408	1
CBCL Int	CBCL Ext	0.521482	0.11477	1
ADHD-PRS	MDD-PRS	0.29697	0.115177	1
CBCL Int	ADHD-PRS	0.342522	0.122091	1
Conners H-I	CBCL Int	0.21429	0.127249	1
Active βcat	MDD-PRS	0.277738	0.135885	1
Conners In	Active βcat	0.270983	0.138584	1
ADHD-PRS	OCD-PRS	0.454545	0.149396	1
MDD-PRS	BALD-PRS	0.29697	0.155794	1
ASD-PRS	BD-PRS	0.139394	0.169643	1
Conners H-I	ASD-PRS	0.110782	0.173046	1
Conners In	OCD-PRS	0.231363	0.17352	1
CBCL T	AD-PRS	0.218846	0.306245	1
PrR NSCs - WST	Active βcat	0.0992481	0.307472	1
Conners H-I	Active βcat	0.125694	0.309254	1
CBCL Ext	Inactive GSK3β	0.0832722	0.315045	1
CBCL Int	OCD-PRS	0.201843	0.317843	1
Conners In	AD-PRS	0.175086	0.356715	1
Inactive GSK3β	BD-PRS	0.102642	0.365147	1
PrR NSCs - WST	Inactive GSK3β	0.15188	0.374798	1
PrR NSCs - xCELL	AD-PRS	0.0875478	0.397987	1
CBCL T	BALD-PRS	0.212767	0.399475	1
Inactive GSK3β	ASD-PRS	0.0483022	0.415328	1
Conners H-I	AD-PRS	0.21541	0.421234	1
Path-Wnt-PRS	OCD-PRS	0.224242	0.421352	1
CBCL Int	Inactive GSK3β	0.0670277	0.45341	1
Active βcat	ANX-PRS	0.0422645	0.458479	1
ADHD-PRS	ANX-PRS	0.212121	0.461691	1
CBCL Int	ASD-PRS	0.238542	0.487347	1
Path-Wnt-PRS	BALD-PRS	0.0545455	0.528112	1
PrR NSCs - WST	Path-Wnt-PRS	0.172077	0.535049	1
Active βcat	AD-PRS	0.208303	0.535551	1
Conners H-I	BALD-PRS	0.0615457	0.543895	1
PrR NSCs - WST	AD-PRS	0.184152	0.547386	1
Conners H-I	OCD-PRS	0.178483	0.566988	1
CBCL Int	Active βcat	0.184326	0.570524	1
Conners In	BD-PRS	0.0687836	0.571601	1
Conners H-I	BD-PRS	0.141555	0.577307	1
Inactive GSK3β	ANX-PRS	0.241511	0.579366	1
CBCL T	Active βcat	0.104469	0.587671	1
CBCL Int	AD-PRS	0.232426	0.594092	1
PrR NSCs - xCELL	LRP6	0.180451	0.600457	1
CBCL Ext	ANX-PRS	0.0668696	0.61604	1
ANX-PRS	BALD-PRS	0.0545455	0.618458	1
CBCL Int	MDD-PRS	0.0305823	0.629008	1
Active βcat	ASD-PRS	0.0120756	0.658873	1
CBCL T	ANX-PRS	0.115502	0.66979	1
LRP6	Path-Wnt-PRS	0.0664156	0.67347	1
ASD-PRS	BALD-PRS	0.0909091	0.692717	1
CBCL Ext	AD-PRS	0.0729487	0.694304	1
ADHD-PRS	BD-PRS	0.163636	0.700694	1
PrR NSCs - WST	CBCL Int	0.135579	0.707393	1
Conners In	ANX-PRS	0.156326	0.710147	1
LRP6	BALD-PRS	0.0845289	0.712044	1
CBCL Ext	Active βcat	0.131721	0.750652	1
LRP6	BD-PRS	0.0181133	0.770128	1
BD-PRS	ANX-PRS	0.175758	0.810952	1
OCD-PRS	BALD-PRS	0.284848	0.811869	1
Conners In	BALD-PRS	0.0125061	0.820499	1
Active βcat	BALD-PRS	0.102642	0.83623	1
MDD-PRS	ANX-PRS	0.0545455	0.920998	1
AD-PRS	ANX-PRS	0.151515	0.925116	1
BD-PRS	OCD-PRS	0.127273	0.957563	1
ASD-PRS	AD-PRS	0.151515	0.965128	1

## Sheet: Negative Correlations (N=20)
Negative Correlations (N=20)
Variable1	Variable2	Coefficient	P_Value	Bonferroni_P_Value
PrR NSCs - xCELL	MDD-PRS	-0.495098	0.000785834	0.134378			Legend (Uncorrected p-values)
PrR NSCs - xCELL	CBCL Ext	-0.567765	0.00117454	0.200846				p < 0.0001
Conners In	Path-Wnt-PRS	-0.712848	0.00218092	0.372938				0.0001 < p < 0.01
PrR NSCs - xCELL	CBCL T	-0.576849	0.00532105	0.9099				0.01 < p < 0.05
PrR NSCs - WST	MDD-PRS	-0.579627	0.00580075	0.991929				0.05 < p < 0.1
PrR NSCs - xCELL	Conners In	-0.549754	0.00633216	1
PrR NSCs - xCELL	ASD-PRS	-0.268681	0.00745304	1
PrR NSCs - WST	Conners H-I	-0.562555	0.00860053	1
CBCL Int	Path-Wnt-PRS	-0.513783	0.00893039	1
CBCL Int	BD-PRS	-0.623879	0.0105246	1
PrR NSCs - xCELL	Conners H-I	-0.54876	0.0145803	1
PrR NSCs - WST	CBCL Ext	-0.451184	0.0154389	1
PrR NSCs - WST	Conners In	-0.479672	0.0166676	1
PrR NSCs - WST	BD-PRS	-0.495098	0.0187893	1
Conners H-I	Path-Wnt-PRS	-0.504675	0.0223479	1
PrR NSCs - xCELL	ADHD-PRS	-0.422645	0.0248033	1
Inactive GSK3β	AD-PRS	-0.431701	0.0254062	1
PrR NSCs - WST	CBCL T	-0.490549	0.0311716	1
AD-PRS	BALD-PRS	-0.624242	0.0420604	1
LRP6	OCD-PRS	-0.395475	0.047333	1
Conners In	Inactive GSK3β	-0.102787	0.0503802	1
ADHD-PRS	Inactive GSK3β	-0.0935856	0.0560647	1
ADHD-PRS	Path-Wnt-PRS	-0.272727	0.058379	1
CBCL T	Path-Wnt-PRS	-0.431613	0.0587685	1
PrR NSCs - WST	ASD-PRS	-0.256606	0.0731889	1
OCD-PRS	ANX-PRS	-0.333333	0.074868	1
CBCL T	Inactive GSK3β	-0.0802441	0.0751807	1
Conners H-I	Inactive GSK3β	-0.219197	0.0759012	1
PrR NSCs - xCELL	Active βcat	-0.357895	0.0764031	1
CBCL T	LRP6	-0.331575	0.0828995	1
PrR NSCs - xCELL	BD-PRS	-0.292832	0.0864141	1
CBCL Ext	LRP6	-0.289182	0.0919502	1
PrR NSCs - WST	ADHD-PRS	-0.371323	0.0970813	1
PrR NSCs - xCELL	OCD-PRS	-0.274719	0.136628	1
PrR NSCs - WST	BALD-PRS	-0.371323	0.144561	1
PrR NSCs - xCELL	BALD-PRS	-0.320002	0.155699	1
Conners In	LRP6	-0.250737	0.165992	1
Active βcat	Path-Wnt-PRS	-0.473966	0.169045	1
Inactive GSK3β	OCD-PRS	-0.10868	0.176937	1
AD-PRS	MDD-PRS	-0.0787879	0.17942	1
CBCL Ext	Path-Wnt-PRS	-0.38298	0.182776	1
Active βcat	BD-PRS	-0.0362267	0.186229	1
LRP6	ASD-PRS	-0.211322	0.193649	1
PrR NSCs - WST	OCD-PRS	-0.416607	0.214863	1
Path-Wnt-PRS	AD-PRS	-0.151515	0.217281	1
Path-Wnt-PRS	MDD-PRS	-0.478788	0.22048	1
Conners H-I	LRP6	-0.28511	0.231842	1
LRP6	MDD-PRS	-0.265662	0.282177	1
ADHD-PRS	LRP6	-0.211322	0.294263	1
PrR NSCs - xCELL	CBCL Int	-0.134055	0.312426	1
CBCL Int	BALD-PRS	-0.299707	0.318342	1
BD-PRS	AD-PRS	-0.345455	0.334165	1
Active βcat	Inactive GSK3β	-0.15188	0.359195	1
CBCL Ext	BD-PRS	-0.0364743	0.420432	1
PrR NSCs - xCELL	ANX-PRS	-0.320002	0.45798	1
Path-Wnt-PRS	ANX-PRS	-0.272727	0.463901	1
CBCL Int	LRP6	-0.137102	0.473806	1
CBCL Int	ANX-PRS	-0.318056	0.481107	1
ADHD-PRS	Active βcat	-0.00603778	0.497129	1
Active βcat	OCD-PRS	-0.295851	0.548157	1
Inactive GSK3β	LRP6	-0.0390977	0.554183	1
AD-PRS	OCD-PRS	-0.224242	0.567716	1
PrR NSCs - WST	ANX-PRS	-0.193209	0.578869	1
ASD-PRS	ANX-PRS	-0.0666667	0.71131	1
ADHD-PRS	BALD-PRS	-0.115152	0.766718	1
Path-Wnt-PRS	ASD-PRS	-0.030303	0.774357	1
Inactive GSK3β	Path-Wnt-PRS	-0.2717	0.809067	1
LRP6	ANX-PRS	-0.0483022	0.811053	1
Path-Wnt-PRS	BD-PRS	-0.030303	0.851479	1
PrR NSCs - xCELL	Inactive GSK3β	-0.0075188	0.899297	1
LRP6	AD-PRS	-0.00301889	0.945807	1
CBCL T	BD-PRS	-0.0364743	0.974395	1
Inactive GSK3β	MDD-PRS	-0.0935856	0.976428	1
