# Supplementary material for: Assessing the effects of methylphenidate in proliferation and Wnt activity of neuronal stem cells from attention deficit/hyperactivity disorder patients
Source: J Neural Transm (Vienna). 2025 Jul 28;133(1):169–88. doi: 10.1007/s00702-025-02988-y (PMC12827369; doi:10.1007/s00702-025-02988-y)
Supplement: Supplementary file 3 — Supplementary file3 (XLSX 28 kb) [file 702_2025_2988_MOESM3_ESM.xlsx]

## Sheet: Correlation Table (N=10)
All Correlations (N=10)
Variable1	Variable2	Coefficient	P_Value	Bonferroni_P_Value
PrR NSCs - xCELL	PrR NSCs - WST	0.806061	0.00866552	1
PrR NSCs - xCELL	Conners In	-0.806644	0.0245485	1
PrR NSCs - xCELL	Conners H-I	-0.87395	0.047231	1
PrR NSCs - xCELL	CBCL T	-0.857147	0.0213124	1
PrR NSCs - xCELL	CBCL Int	-0.195727	0.429037	1
PrR NSCs - xCELL	CBCL Ext	-0.77204	0.00568159	0.971552
PrR NSCs - xCELL	ADHD-PRS	-0.721212	0.0704624	1
PrR NSCs - xCELL	Active βcat	-0.345455	0.500449	1
PrR NSCs - xCELL	Inactive GSK3β	-0.0909091	0.771305	1
PrR NSCs - xCELL	LRP6	0.527273	0.134011	1
PrR NSCs - xCELL	Path-Wnt-PRS	0.575758	0.115492	1
PrR NSCs - xCELL	ASD-PRS	-0.333333	0.0279787	1
PrR NSCs - xCELL	BD-PRS	-0.321212	0.173868	1
PrR NSCs - xCELL	AD-PRS	-0.127273	0.508968	1
PrR NSCs - xCELL	MDD-PRS	-0.587879	0.00385403	0.65904
PrR NSCs - xCELL	OCD-PRS	-0.321212	0.240177	1
PrR NSCs - xCELL	ANX-PRS	-0.490909	0.562361	1
PrR NSCs - xCELL	BALD-PRS	-0.272727	0.263248	1
PrR NSCs - WST	Conners In	-0.769126	0.0305548	1
PrR NSCs - WST	Conners H-I	-0.824713	0.0155547	1
PrR NSCs - WST	CBCL T	-0.729487	0.0553058	1
PrR NSCs - WST	CBCL Int	-0.0305823	0.751249	1
PrR NSCs - WST	CBCL Ext	-0.656538	0.0283366	1
PrR NSCs - WST	ADHD-PRS	-0.515152	0.149685	1
PrR NSCs - WST	Active βcat	-0.357576	0.430038	1
PrR NSCs - WST	Inactive GSK3β	0.187879	0.521917	1
PrR NSCs - WST	LRP6	0.333333	0.183482	1
PrR NSCs - WST	Path-Wnt-PRS	0.284848	0.599508	1
PrR NSCs - WST	ASD-PRS	-0.272727	0.117773	1
PrR NSCs - WST	BD-PRS	-0.478788	0.0343342	1
PrR NSCs - WST	AD-PRS	0.187879	0.610599	1
PrR NSCs - WST	MDD-PRS	-0.721212	0.0101027	1
PrR NSCs - WST	OCD-PRS	-0.50303	0.288048	1
PrR NSCs - WST	ANX-PRS	-0.115152	0.638717	1
PrR NSCs - WST	BALD-PRS	-0.454545	0.20845	1
Conners In	Conners H-I	0.895351	0.000361957	0.0618947
Conners In	CBCL T	0.790283	0.00239658	0.409815
Conners In	CBCL Int	0.514321	0.0987576	1
Conners In	CBCL Ext	0.683658	0.0237529	1
Conners In	ADHD-PRS	0.606546	0.020336	1
Conners In	Active βcat	0.51275	0.144253	1
Conners In	Inactive GSK3β	-0.118808	0.131869	1
Conners In	LRP6	-0.337665	0.101181	1
Conners In	Path-Wnt-PRS	-0.712848	0.0444739	1
Conners In	ASD-PRS	0.268881	0.165096	1
Conners In	BD-PRS	0.0687836	0.710878	1
Conners In	AD-PRS	0.175086	0.545882	1
Conners In	MDD-PRS	0.681583	0.0471923	1
Conners In	OCD-PRS	0.231363	0.372438	1
Conners In	ANX-PRS	0.156326	0.807596	1
Conners In	BALD-PRS	0.0125061	0.881808	1
Conners H-I	CBCL T	0.76549	0.0043095	0.736924
Conners H-I	CBCL Int	0.21429	0.317564	1
Conners H-I	CBCL Ext	0.598811	0.0240914	1
Conners H-I	ADHD-PRS	0.584685	0.0367624	1
Conners H-I	Active βcat	0.418511	0.326564	1
Conners H-I	Inactive GSK3β	-0.21541	0.173374	1
Conners H-I	LRP6	-0.393893	0.164242	1
Conners H-I	Path-Wnt-PRS	-0.504675	0.134257	1
Conners H-I	ASD-PRS	0.110782	0.37191	1
Conners H-I	BD-PRS	0.141555	0.714969	1
Conners H-I	AD-PRS	0.21541	0.598174	1
Conners H-I	MDD-PRS	0.57853	0.125553	1
Conners H-I	OCD-PRS	0.178483	0.707563	1
Conners H-I	ANX-PRS	0.412356	0.227217	1
Conners H-I	BALD-PRS	0.0615457	0.690851	1
CBCL T	CBCL Int	0.521482	0.102049	1
CBCL T	CBCL Ext	0.95122	2.74652e-05	0.00469655
CBCL T	ADHD-PRS	0.753803	0.00616777	1
CBCL T	Active βcat	0.151976	0.605395	1
CBCL T	Inactive GSK3β	-0.109423	0.172277	1
CBCL T	LRP6	-0.626143	0.0320984	1
CBCL T	Path-Wnt-PRS	-0.431613	0.21544	1
CBCL T	ASD-PRS	0.492403	0.0631805	1
CBCL T	BD-PRS	-0.0364743	0.983221	1
CBCL T	AD-PRS	0.218846	0.502564	1
CBCL T	MDD-PRS	0.498483	0.113435	1
CBCL T	OCD-PRS	0.57751	0.0873554	1
CBCL T	ANX-PRS	0.115502	0.77992	1
CBCL T	BALD-PRS	0.212767	0.580871	1
CBCL Int	CBCL Ext	0.521482	0.301315	1
CBCL Int	ADHD-PRS	0.342522	0.310939	1
CBCL Int	Active βcat	0.0122329	0.588654	1
CBCL Int	Inactive GSK3β	0.00611647	0.570563	1
CBCL Int	LRP6	-0.318056	0.418082	1
CBCL Int	Path-Wnt-PRS	-0.513783	0.0864738	1
CBCL Int	ASD-PRS	0.238542	0.649032	1
CBCL Int	BD-PRS	-0.623879	0.0935148	1
CBCL Int	AD-PRS	0.232426	0.726942	1
CBCL Int	MDD-PRS	0.0305823	0.751571	1
CBCL Int	OCD-PRS	0.201843	0.51274	1
CBCL Int	ANX-PRS	-0.318056	0.644331	1
CBCL Int	BALD-PRS	-0.299707	0.513174	1
CBCL Ext	ADHD-PRS	0.693012	0.0137796	1
CBCL Ext	Active βcat	0.12766	0.762761	1
CBCL Ext	Inactive GSK3β	0.0729487	0.446174	1
CBCL Ext	LRP6	-0.601826	0.0386724	1
CBCL Ext	Path-Wnt-PRS	-0.38298	0.382617	1
CBCL Ext	ASD-PRS	0.638301	0.0210467	1
CBCL Ext	BD-PRS	-0.0364743	0.597542	1
CBCL Ext	AD-PRS	0.0729487	0.796772	1
CBCL Ext	MDD-PRS	0.510641	0.0553917	1
CBCL Ext	OCD-PRS	0.662617	0.048748	1
CBCL Ext	ANX-PRS	0.0668696	0.742465	1
CBCL Ext	BALD-PRS	0.370822	0.241665	1
ADHD-PRS	Active βcat	0.0424242	0.516473	1
ADHD-PRS	Inactive GSK3β	-0.212121	0.141656	1
ADHD-PRS	LRP6	-0.466667	0.227394	1
ADHD-PRS	Path-Wnt-PRS	-0.272727	0.214731	1
ADHD-PRS	ASD-PRS	0.672727	0.0236518	1
ADHD-PRS	BD-PRS	0.163636	0.801144	1
ADHD-PRS	AD-PRS	0.442424	0.12057	1
ADHD-PRS	MDD-PRS	0.29697	0.301858	1
ADHD-PRS	OCD-PRS	0.454545	0.344754	1
ADHD-PRS	ANX-PRS	0.212121	0.629577	1
ADHD-PRS	BALD-PRS	-0.115152	0.845869	1
Active βcat	Inactive GSK3β	0.030303	0.750821	1
Active βcat	LRP6	0.527273	0.406632	1
Active βcat	Path-Wnt-PRS	-0.612121	0.177689	1
Active βcat	ASD-PRS	-0.127273	0.674496	1
Active βcat	BD-PRS	0.260606	0.196366	1
Active βcat	AD-PRS	0.10303	0.554371	1
Active βcat	MDD-PRS	0.478788	0.14127	1
Active βcat	OCD-PRS	-0.442424	0.56675	1
Active βcat	ANX-PRS	0.2	0.478076	1
Active βcat	BALD-PRS	0.284848	0.844471	1
Inactive GSK3β	LRP6	-0.163636	0.215864	1
Inactive GSK3β	Path-Wnt-PRS	-0.381818	0.855301	1
Inactive GSK3β	ASD-PRS	0.0545455	0.537521	1
Inactive GSK3β	BD-PRS	0.10303	0.492702	1
Inactive GSK3β	AD-PRS	-0.478788	0.0829941	1
Inactive GSK3β	MDD-PRS	0.0424242	0.982214	1
Inactive GSK3β	OCD-PRS	-0.115152	0.303883	1
Inactive GSK3β	ANX-PRS	0.418182	0.67533	1
Inactive GSK3β	BALD-PRS	0.345455	0.182218	1
LRP6	Path-Wnt-PRS	0.127273	0.637063	1
LRP6	ASD-PRS	-0.442424	0.127083	1
LRP6	BD-PRS	0.115152	0.744175	1
LRP6	AD-PRS	-0.030303	0.939625	1
LRP6	MDD-PRS	-0.260606	0.214982	1
LRP6	OCD-PRS	-0.672727	0.010319	1
LRP6	ANX-PRS	-0.2	0.789642	1
LRP6	BALD-PRS	0.0787879	0.679754	1
Path-Wnt-PRS	ASD-PRS	-0.030303	0.850997	1
Path-Wnt-PRS	BD-PRS	-0.030303	0.902359	1
Path-Wnt-PRS	AD-PRS	-0.151515	0.418781	1
Path-Wnt-PRS	MDD-PRS	-0.478788	0.422008	1
Path-Wnt-PRS	OCD-PRS	0.224242	0.598267	1
Path-Wnt-PRS	ANX-PRS	-0.272727	0.631266	1
Path-Wnt-PRS	BALD-PRS	0.0545455	0.679314	1
ASD-PRS	BD-PRS	0.139394	0.368106	1
ASD-PRS	AD-PRS	0.151515	0.977146	1
ASD-PRS	MDD-PRS	0.454545	0.0213773	1
ASD-PRS	OCD-PRS	0.709091	0.0218811	1
ASD-PRS	ANX-PRS	-0.0666667	0.808388	1
ASD-PRS	BALD-PRS	0.0909091	0.795685	1
BD-PRS	AD-PRS	-0.345455	0.526827	1
BD-PRS	MDD-PRS	0.454545	0.0638733	1
BD-PRS	OCD-PRS	0.127273	0.972186	1
BD-PRS	ANX-PRS	0.175758	0.875456	1
BD-PRS	BALD-PRS	0.430303	0.138447	1
AD-PRS	MDD-PRS	-0.0787879	0.378952	1
AD-PRS	OCD-PRS	-0.224242	0.708086	1
AD-PRS	ANX-PRS	0.151515	0.950892	1
AD-PRS	BALD-PRS	-0.624242	0.182682	1
MDD-PRS	OCD-PRS	0.393939	0.171942	1
MDD-PRS	ANX-PRS	0.0545455	0.948186	1
MDD-PRS	BALD-PRS	0.29697	0.352273	1
OCD-PRS	ANX-PRS	-0.333333	0.243012	1
OCD-PRS	BALD-PRS	0.284848	0.876066	1
ANX-PRS	BALD-PRS	0.0545455	0.744166	1

## Sheet: Positive Correlations (N=10)
Positive Correlations (N=10)
Variable1	Variable2	Coefficient	P_Value	Bonferroni_P_Value
CBCL T	CBCL Ext	0.95122	2.74652e-05	0.00469655			Legend (Uncorrected p-values)
Conners In	Conners H-I	0.895351	0.000361957	0.0618947				p < 0.0001
Conners In	CBCL T	0.790283	0.00239658	0.409815				0.0001 < p < 0.01
Conners H-I	CBCL T	0.76549	0.0043095	0.736924				0.01 < p < 0.05
CBCL T	ADHD-PRS	0.753803	0.00616777	1				0.05 < p < 0.1
PrR NSCs - xCELL	PrR NSCs - WST	0.806061	0.00866552	1
CBCL Ext	ADHD-PRS	0.693012	0.0137796	1
Conners In	ADHD-PRS	0.606546	0.020336	1
CBCL Ext	ASD-PRS	0.638301	0.0210467	1
ASD-PRS	MDD-PRS	0.454545	0.0213773	1			Legend (Bonferroni-corrected p-values)
ASD-PRS	OCD-PRS	0.709091	0.0218811	1				p < 0.0001
ADHD-PRS	ASD-PRS	0.672727	0.0236518	1				0.0001 < p < 0.01
Conners In	CBCL Ext	0.683658	0.0237529	1				0.01 < p < 0.05
Conners H-I	CBCL Ext	0.598811	0.0240914	1				0.05 < p < 0.1
Conners H-I	ADHD-PRS	0.584685	0.0367624	1
Conners In	MDD-PRS	0.681583	0.0471923	1
CBCL Ext	OCD-PRS	0.662617	0.048748	1
CBCL Ext	MDD-PRS	0.510641	0.0553917	1
CBCL T	ASD-PRS	0.492403	0.0631805	1
BD-PRS	MDD-PRS	0.454545	0.0638733	1
CBCL T	OCD-PRS	0.57751	0.0873554	1
Conners In	CBCL Int	0.514321	0.0987576	1
CBCL T	CBCL Int	0.521482	0.102049	1
CBCL T	MDD-PRS	0.498483	0.113435	1
PrR NSCs - xCELL	Path-Wnt-PRS	0.575758	0.115492	1
ADHD-PRS	AD-PRS	0.442424	0.12057	1
Conners H-I	MDD-PRS	0.57853	0.125553	1
PrR NSCs - xCELL	LRP6	0.527273	0.134011	1
BD-PRS	BALD-PRS	0.430303	0.138447	1
Active βcat	MDD-PRS	0.478788	0.14127	1
Conners In	Active βcat	0.51275	0.144253	1
Conners In	ASD-PRS	0.268881	0.165096	1
MDD-PRS	OCD-PRS	0.393939	0.171942	1
Inactive GSK3β	BALD-PRS	0.345455	0.182218	1
PrR NSCs - WST	LRP6	0.333333	0.183482	1
Active βcat	BD-PRS	0.260606	0.196366	1
Conners H-I	ANX-PRS	0.412356	0.227217	1
CBCL Ext	BALD-PRS	0.370822	0.241665	1
CBCL Int	CBCL Ext	0.521482	0.301315	1
ADHD-PRS	MDD-PRS	0.29697	0.301858	1
CBCL Int	ADHD-PRS	0.342522	0.310939	1
Conners H-I	CBCL Int	0.21429	0.317564	1
Conners H-I	Active βcat	0.418511	0.326564	1
ADHD-PRS	OCD-PRS	0.454545	0.344754	1
MDD-PRS	BALD-PRS	0.29697	0.352273	1
ASD-PRS	BD-PRS	0.139394	0.368106	1
Conners H-I	ASD-PRS	0.110782	0.37191	1
Conners In	OCD-PRS	0.231363	0.372438	1
Active βcat	LRP6	0.527273	0.406632	1
CBCL Ext	Inactive GSK3β	0.0729487	0.446174	1
Active βcat	ANX-PRS	0.2	0.478076	1
Inactive GSK3β	BD-PRS	0.10303	0.492702	1
CBCL T	AD-PRS	0.218846	0.502564	1
CBCL Int	OCD-PRS	0.201843	0.51274	1
ADHD-PRS	Active βcat	0.0424242	0.516473	1
PrR NSCs - WST	Inactive GSK3β	0.187879	0.521917	1
Inactive GSK3β	ASD-PRS	0.0545455	0.537521	1
Conners In	AD-PRS	0.175086	0.545882	1
Active βcat	AD-PRS	0.10303	0.554371	1
CBCL Int	Inactive GSK3β	0.00611647	0.570563	1
CBCL T	BALD-PRS	0.212767	0.580871	1
CBCL Int	Active βcat	0.0122329	0.588654	1
Conners H-I	AD-PRS	0.21541	0.598174	1
Path-Wnt-PRS	OCD-PRS	0.224242	0.598267	1
PrR NSCs - WST	Path-Wnt-PRS	0.284848	0.599508	1
CBCL T	Active βcat	0.151976	0.605395	1
PrR NSCs - WST	AD-PRS	0.187879	0.610599	1
ADHD-PRS	ANX-PRS	0.212121	0.629577	1
LRP6	Path-Wnt-PRS	0.127273	0.637063	1
CBCL Int	ASD-PRS	0.238542	0.649032	1
Inactive GSK3β	ANX-PRS	0.418182	0.67533	1
Path-Wnt-PRS	BALD-PRS	0.0545455	0.679314	1
LRP6	BALD-PRS	0.0787879	0.679754	1
Conners H-I	BALD-PRS	0.0615457	0.690851	1
Conners H-I	OCD-PRS	0.178483	0.707563	1
Conners In	BD-PRS	0.0687836	0.710878	1
Conners H-I	BD-PRS	0.141555	0.714969	1
CBCL Int	AD-PRS	0.232426	0.726942	1
CBCL Ext	ANX-PRS	0.0668696	0.742465	1
ANX-PRS	BALD-PRS	0.0545455	0.744166	1
LRP6	BD-PRS	0.115152	0.744175	1
Active βcat	Inactive GSK3β	0.030303	0.750821	1
CBCL Int	MDD-PRS	0.0305823	0.751571	1
CBCL Ext	Active βcat	0.12766	0.762761	1
CBCL T	ANX-PRS	0.115502	0.77992	1
ASD-PRS	BALD-PRS	0.0909091	0.795685	1
CBCL Ext	AD-PRS	0.0729487	0.796772	1
ADHD-PRS	BD-PRS	0.163636	0.801144	1
Conners In	ANX-PRS	0.156326	0.807596	1
Active βcat	BALD-PRS	0.284848	0.844471	1
BD-PRS	ANX-PRS	0.175758	0.875456	1
OCD-PRS	BALD-PRS	0.284848	0.876066	1
Conners In	BALD-PRS	0.0125061	0.881808	1
MDD-PRS	ANX-PRS	0.0545455	0.948186	1
AD-PRS	ANX-PRS	0.151515	0.950892	1
BD-PRS	OCD-PRS	0.127273	0.972186	1
ASD-PRS	AD-PRS	0.151515	0.977146	1
Inactive GSK3β	MDD-PRS	0.0424242	0.982214	1

## Sheet: Negative Correlations (N=10)
Negative Correlations (N=10)
Variable1	Variable2	Coefficient	P_Value	Bonferroni_P_Value
PrR NSCs - xCELL	MDD-PRS	-0.587879	0.00385403	0.65904			Legend (Uncorrected p-values)
PrR NSCs - xCELL	CBCL Ext	-0.77204	0.00568159	0.971552				p < 0.0001
PrR NSCs - WST	MDD-PRS	-0.721212	0.0101027	1				0.0001 < p < 0.01
LRP6	OCD-PRS	-0.672727	0.010319	1				0.01 < p < 0.05
PrR NSCs - WST	Conners H-I	-0.824713	0.0155547	1				0.05 < p < 0.1
PrR NSCs - xCELL	CBCL T	-0.857147	0.0213124	1
PrR NSCs - xCELL	Conners In	-0.806644	0.0245485	1
PrR NSCs - xCELL	ASD-PRS	-0.333333	0.0279787	1
PrR NSCs - WST	CBCL Ext	-0.656538	0.0283366	1
PrR NSCs - WST	Conners In	-0.769126	0.0305548	1
CBCL T	LRP6	-0.626143	0.0320984	1
PrR NSCs - WST	BD-PRS	-0.478788	0.0343342	1
CBCL Ext	LRP6	-0.601826	0.0386724	1
Conners In	Path-Wnt-PRS	-0.712848	0.0444739	1
PrR NSCs - xCELL	Conners H-I	-0.87395	0.047231	1
PrR NSCs - WST	CBCL T	-0.729487	0.0553058	1
PrR NSCs - xCELL	ADHD-PRS	-0.721212	0.0704624	1
Inactive GSK3β	AD-PRS	-0.478788	0.0829941	1
CBCL Int	Path-Wnt-PRS	-0.513783	0.0864738	1
CBCL Int	BD-PRS	-0.623879	0.0935148	1
Conners In	LRP6	-0.337665	0.101181	1
PrR NSCs - WST	ASD-PRS	-0.272727	0.117773	1
LRP6	ASD-PRS	-0.442424	0.127083	1
Conners In	Inactive GSK3β	-0.118808	0.131869	1
Conners H-I	Path-Wnt-PRS	-0.504675	0.134257	1
ADHD-PRS	Inactive GSK3β	-0.212121	0.141656	1
PrR NSCs - WST	ADHD-PRS	-0.515152	0.149685	1
Conners H-I	LRP6	-0.393893	0.164242	1
CBCL T	Inactive GSK3β	-0.109423	0.172277	1
Conners H-I	Inactive GSK3β	-0.21541	0.173374	1
PrR NSCs - xCELL	BD-PRS	-0.321212	0.173868	1
Active βcat	Path-Wnt-PRS	-0.612121	0.177689	1
AD-PRS	BALD-PRS	-0.624242	0.182682	1
PrR NSCs - WST	BALD-PRS	-0.454545	0.20845	1
ADHD-PRS	Path-Wnt-PRS	-0.272727	0.214731	1
LRP6	MDD-PRS	-0.260606	0.214982	1
CBCL T	Path-Wnt-PRS	-0.431613	0.21544	1
Inactive GSK3β	LRP6	-0.163636	0.215864	1
ADHD-PRS	LRP6	-0.466667	0.227394	1
PrR NSCs - xCELL	OCD-PRS	-0.321212	0.240177	1
OCD-PRS	ANX-PRS	-0.333333	0.243012	1
PrR NSCs - xCELL	BALD-PRS	-0.272727	0.263248	1
PrR NSCs - WST	OCD-PRS	-0.50303	0.288048	1
Inactive GSK3β	OCD-PRS	-0.115152	0.303883	1
AD-PRS	MDD-PRS	-0.0787879	0.378952	1
CBCL Ext	Path-Wnt-PRS	-0.38298	0.382617	1
CBCL Int	LRP6	-0.318056	0.418082	1
Path-Wnt-PRS	AD-PRS	-0.151515	0.418781	1
Path-Wnt-PRS	MDD-PRS	-0.478788	0.422008	1
PrR NSCs - xCELL	CBCL Int	-0.195727	0.429037	1
PrR NSCs - WST	Active βcat	-0.357576	0.430038	1
PrR NSCs - xCELL	Active βcat	-0.345455	0.500449	1
PrR NSCs - xCELL	AD-PRS	-0.127273	0.508968	1
CBCL Int	BALD-PRS	-0.299707	0.513174	1
BD-PRS	AD-PRS	-0.345455	0.526827	1
PrR NSCs - xCELL	ANX-PRS	-0.490909	0.562361	1
Active βcat	OCD-PRS	-0.442424	0.56675	1
CBCL Ext	BD-PRS	-0.0364743	0.597542	1
Path-Wnt-PRS	ANX-PRS	-0.272727	0.631266	1
PrR NSCs - WST	ANX-PRS	-0.115152	0.638717	1
CBCL Int	ANX-PRS	-0.318056	0.644331	1
Active βcat	ASD-PRS	-0.127273	0.674496	1
AD-PRS	OCD-PRS	-0.224242	0.708086	1
PrR NSCs - WST	CBCL Int	-0.0305823	0.751249	1
PrR NSCs - xCELL	Inactive GSK3β	-0.0909091	0.771305	1
LRP6	ANX-PRS	-0.2	0.789642	1
ASD-PRS	ANX-PRS	-0.0666667	0.808388	1
ADHD-PRS	BALD-PRS	-0.115152	0.845869	1
Path-Wnt-PRS	ASD-PRS	-0.030303	0.850997	1
Inactive GSK3β	Path-Wnt-PRS	-0.381818	0.855301	1
Path-Wnt-PRS	BD-PRS	-0.030303	0.902359	1
LRP6	AD-PRS	-0.030303	0.939625	1
CBCL T	BD-PRS	-0.0364743	0.983221	1
